# Supplementary material for: Parenting Styles, Food Parenting Practices and Dietary Intakes of Preschoolers
Source: Nutrients. 2021 Oct 16;13(10):3630. doi: 10.3390/nu13103630 (PMC8537258; doi:10.3390/nu13103630)
Supplement: Supplementary file 1 [file nutrients-13-03630-s001.zip]

Archive with 2 entries (2 files):
- nutrients-1385684-supplementary materials-1.pdf
- nutrients-1385684-supplementary materials-2.pdf
